# Supplementary material for: Sulfated Aeruginosins from Lake Kinneret: Microcystis Bloom, Isolation, Structure Elucidation, and Biological Activity
Source: Mar Drugs. 2024 Aug 28;22(9):389. doi: 10.3390/md22090389 (PMC11433283; doi:10.3390/md22090389)
Supplement: Supplementary file 1 [file marinedrugs-22-00389-s001.zip]

Archive with 1 entries (1 files):
- marinedrugs-3172066-supplementary.pdf
